# Supplementary material for: Cytogenetic and Molecular Characterization of Sphaerophoria rueppellii (Diptera, Syrphidae)
Source: Insects. 2025 Jun 8;16(6):604. doi: 10.3390/insects16060604 (PMC12193307; doi:10.3390/insects16060604)
Supplement: Supplementary file 1 [file insects-16-00604-s001.zip]

Archive with 3 entries (3 files):
- Supplementary Figure S1-Control Region.pdf
- Supplementary Table S1 available mitogenomes 19-5-2025.xlsx
- Supplementary Table S2 Sphaerophoria mitogenomes.xlsx
