# Supplementary material for: Cytogenetic and Molecular Characterization of Sphaerophoria rueppellii (Diptera, Syrphidae)
Source: Insects. 2025 Jun 8;16(6):604. doi: 10.3390/insects16060604 (PMC12193307; doi:10.3390/insects16060604)
Supplement: Supplementary file 1 [file insects-16-00604-s001.zip › Supplementary Table S1 available mitogenomes 19-5-2025.xlsx]

## Sheet: Hoja1
Subfamily Syrphinae										Subfamily Eristalinae
Tribe Syrphini			Tribe Bacchini			Tribe Melanostomini
Allobaccha apicalis	NC_069302		Baccha elongata	OX578275		Melanostoma mellinum	OU612063			Caliprobola speciosa	NC_081083
Allograpta javana	MZ286965		Platycheirus albimanus	NC_056282		Melanostoma mellinum	NC_061032			Eristalinus sepulchralis	OR183391
Allograpta obliqua	OR183370		Platycheirus albimanus	OU696700		Melanostoma orientale	NC_051975			Eristalinus tabanoides	MH321207
Asarkina ericetorum	MZ202394		Platycheirus albimanus	OK299510		Melanostoma orientale	OK299509			Kertesziomyia violascens	NC_081095
Asarkina porcina	MT511106		Platycheirus albimanus	MT622646		Melanostoma scalare	NC_050968			Sterphus plagiatus	NC_081103
Betasyrphus serarius	MZ202393		Platycheirus clypeatus	MT584109		Melanostoma scalare	OX456989
Chrysotoxum bicinctum	OU426992		Platycheirus rosarum	OZ020513		Melanostoma scalare	MN481519
Chrysotoxum festivum	OZ007559					Melanostoma scalare	MT622512
Dasysyrphus albostriatus	NC_071902					Melanostoma sp.	MT511120
Dasysyrphus albostriatus	OX276340					Talahua fervida	OR183421
Dasysyrphus tricinctus	OY992535
Dideoides latus	MZ315034
Dideopsis aegrota	NC_081089
Epistrophe bashanensis	MZ420564
Epistrophe eligans	OX596033
Epistrophe grossulariae	OV839571
Epistrophe lamellata	MZ398236
Epistrophe zibaiensis	MZ361706
Epistrophella euchroma	OX346251
Episyrphus balteatus	KU351241
Episyrphus balteatus	MT872709
Episyrphus balteatus	NC_036481
Episyrphus balteatus	OK299507
Episyrphus balteatus	OX244022
Eupeodes americanus	NC_071903
Eupeodes confrater	MZ272471
Eupeodes corollae	NC_036482
Eupeodes corollae	OX244027
Eupeodes corollae	KU379658
Eupeodes latifasciatus	MZ329813
Eupeodes latifasciatus	OV049928
Eupeodes luniger	MZ292750
Eupeodes luniger	NC_071906
Eupeodes luniger	OX608077
Fazia fascifrons	NC_081091
Ischiodon scutellaris	PV021573
Leucozona laternaria	OW026371
Melangyna quadrimaculata	OX439488
Meliscaeva auricollis	NC_081096
Meliscaeva auricollis	OX403621
Meliscaeva cinctella	OZ243329
Nuntianus cubanus	OR183400
Ocyptamus dimidiatus	OR183401
Ocyptamus priscilla	OR183402
Ocyptamus norina	NC_081092
Ocyptamus sativus	KT272862
Paragus quadrifasciatus	MT462164
Philhelius coreanus	PQ218350
Scaeva affinis	NC_071900
Scaeva pyrastri	LR989931
Simosyrphus grandicornis	NC_008754
Sphaerophoria philanthus	NC_071899
Sphaerophoria rueppellii	This paper
Sphaerophoria taeniata	OX016545
Syrphus ribesii	NC_054190
Syrphus torvus	NC_056283
Syrphus torvus	OK299512
Syrphus vitripennis	NC_050969
Syrphus vitripennis	OM372565
Syrphus vitripennis	OK299513
Syrphus vitripennis	OY288113
Victoriana melanorrhina	OR074477
Xanthogramma pedissequum	OU343166
