# Supplementary material for: Cytogenetic and Molecular Characterization of Sphaerophoria rueppellii (Diptera, Syrphidae)
Source: Insects. 2025 Jun 8;16(6):604. doi: 10.3390/insects16060604 (PMC12193307; doi:10.3390/insects16060604)
Supplement: Supplementary file 1 [file insects-16-00604-s001.zip › Supplementary Table S2 Sphaerophoria mitogenomes.xlsx]

## Sheet: Hoja1
	S. rueppellii								S. pilanthus (NC_071899)							S. taeniata (OX016545)
Gene	Strand	Nucleotide number		Length	IGN	Start codon	Stop codon		Nucleotide number		Length	IGN	Start codon	Stop codon		Nucleotide number		Length	IGN	Start codon	Stop codon
(I) tRNA-Ile	H	1	66	66	-3				1	66	66	-3				1	66	66	-3
(Q) tRNA-Gln	L	64	132	69	3				64	132	69	5				64	130	67	7
(M) tRNA-Met	H	136	204	69	0				138	206	69	0				138	206	69	0
nad2	H	205	1237	1033	0	ATT	T--		207	1239	1033	0	ATT	T--		207	1239	1033	0	ATT	T--
(W) tRNA-Trp	H	1238	1306	69	16				1240	1308	69	16				1240	1308	69	16
(C) tRNA-Cys	L	1323	1388	66	6				1325	1390	66	7				1325	1391	67	6
(Y) tRNA-Tyr	L	1395	1460	66	41				1398	1463	66	38				1398	1463	66	43
cox1	H	1502	3035	1534	0	TTG	T--		1502	3035	1534	0	TTG	T--		1507	3040	1534	0	TTG	T--
(L1) tRNA-Leu (UAA)	H	3036	3101	66	4				3036	3101	66	4				3041	3106	66	4
cox2	H	3106	3789	684	0	ATG	TAA		3106	3789	684	0	ATG	TAA		3111	3794	684	0	ATG	TAA
(K) tRNA-Lys	H	3790	3860	71	14				3790	3860	71	17				3795	3865	71	13
(D) tRNA-Asp	H	3875	3944	70	0				3878	3947	70	0				3879	3948	70	0
atp8	H	3945	4106	162	-7	ATT	TAA		3948	4109	162	-7	ATT	TAA		3949	4110	162	-7	ATT	TAA
atp6	H	4100	4777	678	7	ATG	TAA		4103	4780	678	7	ATG	TAA		4104	4781	678	7	ATG	TAA
cox3	H	4785	5573	789	3	ATG	TAA		4788	5576	789	3	ATG	TAA		4789	5577	789	3	ATG	TAA
(G) tRNA-Gly	H	5577	5642	66	0				5580	5645	66	0				5581	5646	66	0
nad3	H	5643	5996	354	2	ATT	TAA		5646	5999	354	2	ATT	TAA		5647	6000	354	2	ATT	TAA
(A) tRNA-Ala	H	5999	6067	69	-1				6002	6070	69	-1				6003	6071	69	-1
(R) tRNA-Arg	H	6067	6130	64	14				6070	6133	64	15				6071	6134	64	18
(N) tRNA-Asn	H	6145	6211	67	0				6149	6215	67	0				6153	6219	67	0
(S1) tRNA-Ser (UCU)	H	6212	6278	67	1				6216	6282	67	1				6220	6286	67	1
(E) tRNA-Glu	H	6280	6346	67	19				6284	6350	67	19				6288	6354	67	19
(F) tRNA-Phe	L	6366	6433	68	0				6370	6437	68	0				6374	6441	68	0
nad5	L	6434	8169	1736	0	ATG	TA-		6438	8173	1736	0	ATG	TA-		6442	8177	1736	0	ATG	TA-
(H) tRNA-His	L	8170	8234	65	0				8174	8238	65	0				8178	8242	65	0
nad4	L	8235	9575	1341	-7	ATG	TAA		8239	9579	1341	-7	ATG	TAA		8243	9583	1341	-7	ATG	TAA
nad4l	L	9569	9865	297	2	ATG	TAA		9573	9869	297	2	ATG	TAA		9577	9873	297	2
(T) tRNA-Thr	H	9868	9933	66	0				9872	9937	66	0				9876	9941	66	0
(P) tRNA-Pro	L	9934	9999	66	2				9938	10003	66	2				9942	10007	66	2
nad6	H	10002	10526	525	11	ATT	TAA		10006	10530	525	11	ATT	TAA		10010	10534	525	11	ATT	TAA
cob	H	10538	11674	1137	3	ATG	TAA		10542	11682	1141	0	ATG	T--		10546	11682	1137	3	ATG	TAA
(S2) tRNA-Ser (UGA)	H	11678	11746	69	16				11683	11750	68	16				11686	11754	69	16
nad1	L	11763	12710	948	1	TTG	TAA		11767	12714	948	1	TTG	TAA		11771	12718	948	1	TTG	TAA
(L2) tRNA-Leu (UAG)	L	12712	12776	65	0				12716	12780	65	0				12720	12784	65	0
lrRNA	L	12777	14111	1335	0				12781	14115	1335	0				12785	14121	1337	0
(V) tRNA-Val	L	14112	14182	71	0				14116	14187	71	0				14122	14193	72	0
srRNA	L	14183	14972	790	0				14188	14977	790	0				14194	14987	794	0
Control Region		14973	16605	1633					14978	16036	1059					14988	16422	1435
